# Supplementary material for: Non-Severe Hypophosphatemia in Older Patients: A Systematic Review
Source: Nutrients. 2025 Apr 16;17(8):1354. doi: 10.3390/nu17081354 (PMC12030319; doi:10.3390/nu17081354)
Supplement: Supplementary file 1 [file nutrients-17-01354-s001.zip]

Archive with 1 entries (1 files):
- nutrients-3543033-supplementary.pdf
